# Supplementary material for: Six Steps towards a Spatial Design for Large-Scale Pollinator Surveillance Monitoring
Source: Insects. 2024 Mar 26;15(4):229. doi: 10.3390/insects15040229 (PMC11049859; doi:10.3390/insects15040229)
Supplement: Supplementary file 1 [file insects-15-00229-s001.zip]

Archive with 1 entries (1 files):
- insects-2871582-SI.pdf
